# Supplementary material for: Comparative Assessment of miR-185-5p and miR-191-5p Expression: From Normal Endometrium to High-Grade Endometrial Cancer
Source: Cells. 2024 Jun 25;13(13):1099. doi: 10.3390/cells13131099 (PMC11240595; doi:10.3390/cells13131099)
Supplement: Supplementary file 1 [file cells-13-01099-s001.zip]

Archive with 1 entries (1 files):
- cells-3042235-supplementary.pdf
